# Supplementary material for: Angiogenesis-related lncRNAs index: A predictor for CESC prognosis, immunotherapy efficacy, and chemosensitivity
Source: J Cancer. 2024 Apr 8;15(10):3095–113. doi: 10.7150/jca.94332 (PMC11064265; doi:10.7150/jca.94332)
Supplement: Supplementary file 1 — Supplementary tables. [file jcav15p3095s1.zip]

Archive with 7 entries (6 files):
- Supplementary Files/Supplementary Table 1.xlsx
- Supplementary Files/Supplementary Table 2.docx
- Supplementary Files/Supplementary Table 3.xlsx
- Supplementary Files/Supplementary Table 4.xlsx
- Supplementary Files/Supplementary Table 5.xlsx
- Supplementary Files/Supplementary Table S6.xlsx
- Supplementary Files/
