# Supplementary material for: Angiogenesis-related lncRNAs index: A predictor for CESC prognosis, immunotherapy efficacy, and chemosensitivity
Source: J Cancer. 2024 Apr 8;15(10):3095–113. doi: 10.7150/jca.94332 (PMC11064265; doi:10.7150/jca.94332)
Supplement: Supplementary file 1 — Supplementary tables. [file jcav15p3095s1.zip › Supplementary Files/Supplementary Table 1.xlsx]

## Sheet: Sheet1
gene
VCAN
POSTN
FSTL1
LRPAP1
STC1
LPL
VEGFA
PF4
THBD
FGFR1
TNFRSF21
CCND2
COL5A2
ITGAV
SERPINA5
KCNJ8
APP
JAG1
COL3A1
SPP1
NRP1
OLR1
PDGFA
PTK2
SLCO2A1
PGLYRP1
VAV2
S100A4
MSX1
VTN
TIMP1
APOH
PRG2
JAG2
LUM
CXCL6
