# Supplementary material for: Angiogenesis-related lncRNAs index: A predictor for CESC prognosis, immunotherapy efficacy, and chemosensitivity
Source: J Cancer. 2024 Apr 8;15(10):3095–113. doi: 10.7150/jca.94332 (PMC11064265; doi:10.7150/jca.94332)
Supplement: Supplementary file 1 — Supplementary tables. [file jcav15p3095s1.zip › Supplementary Files/Supplementary Table 3.xlsx]

## Sheet: Sheet1
ARLs
AC127070.2
MIR210HG
CACNA1G-AS1
AC084757.3
AL512770.1
AL353600.1
AL356417.2
NR2F1-AS1
SH3RF3-AS1
AC005291.1
AC104534.1
AL136988.2
AL033397.2
AC004947.1
AL157895.1
ACTN1-AS1
LINC00654
LINC02593
ADAMTS9-AS2
AP003071.4
LINC01094
A2M-AS1
AC092807.3
HAR1A
LINC01352
AP001528.1
EMX2OS
MIR503HG
ACTA2-AS1
CCND2-AS1
AC079313.2
MIR100HG
LINC02202
AC008750.4
AC147067.2
RORB-AS1
AC012409.3
AL645608.2
LINC00578
HAGLROS
AC007996.1
TMC3-AS1
AC011509.1
AL049838.1
LINC02541
LINC02178
LINC02308
AC025271.4
AJ011932.1
DNM3OS
BX323043.1
SLC7A11-AS1
AC073842.2
AC119427.1
CARMN
AC023043.1
ST3GAL5-AS1
AC068672.2
LINC00924
AC145343.1
LINC01936
AC009812.4
AC087521.1
DUBR
AC073611.1
LINC02104
ADAMTS9-AS1
LINC00327
PICSAR
AC005532.1
AC007277.1
AC010457.1
HOXA11-AS
AC121247.1
AL049871.1
AC009812.1
HAND2-AS1
TRAF3IP2-AS1
LINC00628
AC008250.2
HID1-AS1
AC008992.1
AL031429.2
KCNMA1-AS1
AC124854.1
AC037198.1
CADM3-AS1
AC021683.1
GATA6-AS1
AL359643.2
AC027348.1
AC022001.3
AC011337.1
AC140847.2
AC105001.1
RARA-AS1
AC120036.4
AC005180.2
AC091588.1
C1orf229
IGF2-AS
AC090044.1
CCNT2-AS1
LINC01541
AC124045.1
AC098484.4
AC092376.2
LINC01977
AP000442.1
AC105384.1
AP001189.3
PTPRD-AS1
AC007998.3
SENCR
AC002401.4
CASC15
LINC01852
LINC00629
AC083964.1
AL008729.2
AL451069.2
FRMD6-AS2
LINC01489
AP001107.5
AL009178.2
LINC01686
AC011503.1
AP001528.2
AC002074.1
AC009166.1
AC008429.1
AC025809.1
SPAG5-AS1
NR2F2-AS1
HPN-AS1
AC009902.2
PSMG3-AS1
AC112721.1
AP001922.6
AC012085.2
AC099066.2
LINC02600
AC084036.1
AC069148.1
LINC00092
AC087392.1
AC104667.1
AC005291.2
AC084125.2
MSC-AS1
MEG3
AC073316.1
LINC00867
AC004540.1
SNHG14
AP005717.1
AP000547.3
AC091588.3
AC087477.2
AC090197.1
AC024267.3
AC005618.1
DNAH10OS
AC016957.2
LINC00702
AC013553.3
AC005180.1
LINC00887
AC020661.3
AP003774.2
AC080038.1
AP001189.1
LINC01993
AC005034.4
AC012511.1
AC021683.2
MAGI2-AS3
LINC00683
LINC02579
AL139220.2
AC087501.4
AL589986.2
AC105914.2
AP003108.1
C5orf66
AL031651.2
AC109460.2
AL365226.1
AL365259.1
MRGPRF-AS1
AC008735.1
LINC00393
KIAA0087
C9orf147
AC020907.1
FAM66D
Z85994.1
AL136084.2
LINC02518
AC009812.3
AC023137.1
SLCO4A1-AS1
