# Supplementary material for: Angiogenesis-related lncRNAs index: A predictor for CESC prognosis, immunotherapy efficacy, and chemosensitivity
Source: J Cancer. 2024 Apr 8;15(10):3095–113. doi: 10.7150/jca.94332 (PMC11064265; doi:10.7150/jca.94332)
Supplement: Supplementary file 1 — Supplementary tables. [file jcav15p3095s1.zip › Supplementary Files/Supplementary Table 4.xlsx]

gene	lowMean	highMean	logFC	pValue	fdr
GALNT16	1.67469398734177	0.819591780821918	-1.03092007794402	1.50906218330365e-05	0.00059646849595734
CLCA2	148.735390189873	307.726465753425	1.04890056279108	6.25620729089703e-08	1.54750314537414e-05
DSG1	5.64999430379747	12.9954599315068	1.20168637600634	7.89928812823479e-05	0.00180361800729979
PNMA6A	6.59007056962025	2.4345397260274	-1.43664487215541	0.00170326360225424	0.0139689344519868
FAM81B	3.95146550632911	0.613160616438356	-2.68805087427134	1.45143572920472e-05	0.00058292564240121
MUC5AC	29.7765113924051	12.8564489726027	-1.2116825213136	0.0105746930458792	0.0469931882212702
IGHM	863.89544113924	337.18468630137	-1.35731769508835	0.0050996798791754	0.0288912783993476
GASK1A	1.64103481012658	0.639245547945205	-1.36016372916054	2.42600845116195e-05	0.000826793603102413
CP	70.0150079113924	9.48238732876712	-2.88434197149257	2.6580925050819e-07	4.33584337877088e-05
SPRR1B	930.936740822785	2048.14591780822	1.1375634601938	2.92424374079141e-06	0.000203846372767168
RNF157-AS1	2.95236297468354	1.12911438356164	-1.38667845871015	4.44930340896894e-06	0.000263266274953978
SLC51B	2.25528639240506	0.931092465753425	-1.27631429640883	0.00208870018438643	0.0160482495129009
PPIL6	3.01244715189873	0.897669863013699	-1.74667906585646	3.71897781967625e-05	0.0010968123815876
AC142381.1	2.83922816455696	1.33119794520548	-1.09277367912381	0.0017187694105738	0.0140506650749253
FABP12	0.999440506329114	3.3756301369863	1.75596424328624	1.02101867379115e-05	0.000464639239800032
AL136982.5	0.842529113924051	1.77759178082192	1.07712560600136	0.000357353630758401	0.00504060087728437
HTR3A	5.49981898734177	1.99316267123288	-1.46432467675005	1.45012314809426e-05	0.00058292564240121
KIT	7.6784496835443	3.36173767123288	-1.19160790301986	0.00764270221294846	0.0375909813479002
PDE6B	4.31431613924051	1.98821952054795	-1.11765484188739	2.48787112381664e-07	4.19078883101525e-05
PSORS1C2	11.5406408227848	24.6819373287671	1.09673230317058	1.09299868993781e-05	0.000481673215772594
IL36RN	5.58067120253165	11.3330003424658	1.02201930194053	9.01053368083491e-06	0.000422585763086496
SH3PXD2A-AS1	4.14043101265823	11.123526369863	1.42576135935277	9.88074080012645e-10	1.08236457793385e-06
CFAP77	2.38729082278481	0.238242808219178	-3.32486975845666	1.99352983984695e-05	0.000721055981695585
SPATA17	1.77161392405063	0.593099315068493	-1.57871863045565	6.63143293169138e-07	7.47791584120728e-05
SLC30A2	3.76247626582278	0.784041438356164	-2.26268067004692	9.72328242902337e-06	0.000446455866261983
AC011601.1	0.606328797468354	1.84538561643836	1.6057500672876	3.46782596671794e-07	5.06500752624632e-05
GMPR	18.9904006329114	8.79504212328767	-1.11050794924921	5.74531129816303e-09	3.83087365515775e-06
PRKAR2B	7.91698101265823	3.93779315068493	-1.00756306182208	1.11972711470545e-06	0.000108001133417803
LIFR	6.2182664556962	3.06975102739726	-1.01839078782757	2.1861203656009e-07	3.97198543221196e-05
GLYATL2	19.2329876582278	5.36807636986301	-1.84110578723206	5.63075183791727e-06	0.000306217057398224
COL9A2	52.3225528481013	24.3912465753425	-1.10106943995425	4.62130450798203e-05	0.00126107341520307
DNAH5	1.42269082278481	0.70728698630137	-1.00825454957217	0.000793486779485943	0.00857569644129417
LINC01740	4.3377003164557	0.220006164383562	-4.30131453086676	0.00501098558228047	0.0286066952356454
PLEKHB1	10.1053373417722	4.67818698630137	-1.11109605111898	0.00144940993420314	0.0126873006569289
CFAP73	4.7624746835443	1.18880445205479	-2.00219999964945	0.00371701083089027	0.0237913514618252
PADI1	11.3038863924051	24.163352739726	1.09600177561816	0.000129970117008528	0.00250127646842135
LINC02870	1.29073670886076	2.78116130136986	1.1074926780468	4.39341534186248e-05	0.00121840730872726
ENDOU	1.18214778481013	3.80493938356164	1.68646306674875	0.000109553018998512	0.00223121527139599
AC105052.5	1.55165727848101	0.60725102739726	-1.35344500732545	1.86292196187486e-05	0.000683487349457245
TMEM213	2.80643132911392	0.718294863013699	-1.96608865522782	5.21663141726549e-05	0.00136522626988368
ENKUR	2.22527341772152	0.872694178082192	-1.35043453206096	0.00176893844239127	0.0143157994472362
FLG	0.351719936708861	2.19499828767123	2.64172079494322	6.64778319416726e-05	0.00161124231427613
KRT16P6	41.564870886076	85.3363113013699	1.03779502070499	0.0003452418564254	0.00490243436124068
ACADL	1.65958101265823	0.710301369863014	-1.22431588370832	0.00436972127806659	0.0262285892447864
SPRR3	439.169232278481	919.48987260274	1.06605670043947	0.000124889839826763	0.00244002847262272
BMP3	6.6858746835443	2.22123184931507	-1.58975632671349	4.06696202009584e-05	0.00116799493520955
AC103563.3	1.96682974683544	0.820253082191781	-1.26173106517157	0.0084835340441191	0.0403296584316834
RPS29P11	2.27939715189873	0.748333904109589	-1.60689827056229	0.000100989241752503	0.00211870179414006
NPTXR	13.4626490506329	6.51623184931507	-1.04685247616543	6.165251809302e-06	0.000322697275588585
RXFP1	1.45748259493671	0.701922945205479	-1.05409408504274	0.00416592756145884	0.0255146426048454
KLHDC7A	6.9552335443038	2.7503551369863	-1.33848104141242	0.000885559675976115	0.00923283521971872
CFAP91	1.73961993670886	0.278406164383562	-2.64350908748324	2.04284953455998e-05	0.000725211584768793
FAM107A	11.9127689873418	2.24430410958904	-2.40816870661	2.48146822603483e-08	9.12918417739204e-06
PIGR	520.300937025316	100.914598287671	-2.36621141596244	0.000500605520417488	0.00622650953862335
SOX17	33.5539370253165	5.42248561643836	-2.62945582771164	0.0016881917737654	0.0139419003998202
CLIC6	61.6711708860759	21.4124219178082	-1.52614825210866	9.17510202164127e-06	0.000427688038309698
C4BPA	38.8047341772152	8.08875650684931	-2.26224283416251	0.000617358103461618	0.00721081787866517
AC097493.3	4.65492816455696	2.12539863013699	-1.13102545212915	0.00102652568609082	0.0101829223298117
ALDH1A1	182.506929746835	79.0647667808219	-1.20684440148052	0.000475586023366441	0.00600295247271419
MUC5B	55.8030360759494	24.2593455479452	-1.20180298596123	0.00118099381709737	0.0111745770063089
LIPK	0.81265	1.67871678082192	1.04665281399958	0.000243477762233246	0.0038375898886013
MORN5	3.34715886075949	0.42226198630137	-2.98672674397026	1.79924873593855e-05	0.000668118126255535
MMEL1	1.96973006329114	0.936634589041096	-1.07243971119514	1.60091518883149e-05	0.000618429101660447
SPAG6	3.8373167721519	0.587485273972603	-2.70747327060232	9.27960919766362e-05	0.00201290080134893
CDA	35.1271300632911	76.9720010273973	1.1317480421485	0.000972906985757045	0.00981611942998029
TMPRSS11GP	0.923548101265823	2.03457602739726	1.13946918325863	0.000138240116140986	0.00260448454685278
IL1A	15.0497449367089	38.0669815068493	1.33880114062286	3.96199894350354e-06	0.000245651209134065
RAET1E	2.61260727848101	5.66155582191781	1.11570828872731	7.15801870518249e-08	1.68060489141707e-05
FOXJ1	96.9973199367089	25.326620890411	-1.93729028207516	2.42771929163329e-07	4.18331495016721e-05
SLC14A1	2.52247120253165	0.30423904109589	-3.05156059698498	0.00575380786556711	0.0312799701695802
ALOX12	3.2108835443038	6.59020205479452	1.03735235793234	0.000216295813169252	0.00355151240981119
TMPRSS3	27.0478534810127	12.7601047945205	-1.08387392871659	1.35601887203105e-05	0.000562051497877518
WFDC2	1736.61004367089	470.43811609589	-1.88419697193807	1.34694382904791e-09	1.2151017977811e-06
MYOSLID	0.957362341772152	2.08487602739726	1.12282463620433	1.44718797128283e-05	0.00058292564240121
DNAI4	1.56362563291139	0.709430136986301	-1.14016261722498	3.17979991091958e-05	0.000989156418536768
CYP4Z1	2.62296740506329	1.2699198630137	-1.04646241963293	0.0091338848652637	0.0424091003008429
AC015802.7	2.42274683544304	1.17253424657534	-1.04701359786702	0.0113258075138779	0.0492186409840837
LRRC31	5.10284651898734	2.27446506849315	-1.16577497195697	0.010271515212293	0.0460865878571461
PLCH1	4.78663101265823	1.50616609589041	-1.6681297219575	1.93912212860367e-06	0.000153290602908587
FABP5P11	1.85038449367089	4.97154691780822	1.42586974102278	9.5913258222902e-06	0.000441719437869797
TCIM	163.800005063291	76.1839900684931	-1.10437564671672	0.000323136184264979	0.0046883789232618
CCDC160	4.9363332278481	2.33664452054795	-1.07900151701502	9.85263037119047e-07	9.81168437484267e-05
SBSN	141.340486708861	314.106453767123	1.15207880345729	6.83513096207242e-07	7.54126391613976e-05
AC083841.4	0.280539873417722	2.12065308219178	2.9182308873385	0.00268838414814219	0.0191318140584263
S100A12	20.1455101265823	50.6672441780822	1.33059502392813	5.19142062442517e-08	1.34941740163024e-05
EFHC2	4.29999556962025	1.28699006849315	-1.74033425283206	1.46498356853268e-05	0.000583558130052394
SDR9C7	5.77615886075949	13.0281071917808	1.17344516891327	1.85912267724251e-06	0.000149274897268016
PACSIN1	3.02304620253165	1.32150753424658	-1.19381837830078	2.45335028471551e-06	0.000177475310423047
LRRIQ4	1.55175221518987	0.548932876712329	-1.49919655245839	0.0104429666851026	0.0465968394188925
CLCA4	36.4952768987342	90.9115174657534	1.31675331209262	0.00543958563403536	0.0300948810516497
SLC10A6	6.9791164556962	14.5579417808219	1.06069008964489	2.19143160253746e-05	0.000767301256998048
LINC02178	4.93219050632911	26.3442982876712	2.41719032212815	6.96301497122099e-09	4.44936656661021e-06
GJB6	52.3102550632911	122.733783219178	1.23036670455071	3.16150164819406e-07	4.75341071340236e-05
ENPP3	4.77039588607595	1.51218904109589	-1.65747049333855	1.44336783909256e-05	0.00058292564240121
MFSD4A	14.723389556962	5.6365801369863	-1.38521782909486	0.000145228773571431	0.00268988945832303
BMPR1B-DT	5.24772436708861	2.09344075342466	-1.32581585656788	0.000265744270230383	0.00408771728009343
SERPINB12	14.4403613924051	34.6240904109589	1.26166932311549	0.00896031192623706	0.041856638349306
AC004870.2	1.81320348101266	0.73822602739726	-1.29640632781753	3.66072355602802e-05	0.00109172318082147
STXBP6	4.14990189873418	1.19768082191781	-1.79283374662593	0.00029812710467517	0.00445650813152021
HOXB-AS2	3.09039905063291	1.42997602739726	-1.11180217811047	0.00103843283810472	0.0102612152095193
AC023906.2	0.913263291139241	1.95926438356164	1.10120933826904	4.29265741175467e-07	5.77475386549733e-05
CACNG6	3.67683512658228	0.713758219178082	-2.3649571270983	2.03223393778011e-05	0.000724956028523394
AC104031.1	0.912319303797468	1.84522226027397	1.01618385335058	0.000980491135067973	0.00987315301864901
SLC6A20	5.11323575949367	1.44467636986301	-1.82349020426369	0.00147225579525163	0.0128014463288612
FAM166B	2.52933575949367	1.24732089041096	-1.01992589586485	0.00716645992725593	0.0361172623872484
LINC00520	0.997484810126582	2.27223219178082	1.18774348953715	4.6768341449683e-06	0.00026663170426481
AC091182.2	3.97675569620253	9.02246575342466	1.18192982622873	4.74932081992812e-07	6.25706758199083e-05
TRBV13	1.4622835443038	0.642291095890411	-1.18692388285682	0.00368288484477124	0.0236717191866772
FABP5P2	2.3682832278481	8.35115650684932	1.81813437637295	0.000179183282490998	0.0031191314645652
CAPSL	4.65808481012658	0.491552054794521	-3.24432079754692	0.0030327379364009	0.0206803330336346
SMIM6	5.96150632911392	2.87858698630137	-1.05031610219753	0.00848086100005295	0.0403296584316834
RNU6-833P	1.85650537974684	0.909406849315069	-1.0295917207337	0.00432321703807549	0.0260924292879942
CCNO	28.2592740506329	14.1215852739726	-1.0008223518208	0.000141823800988297	0.00265893620043585
ARMC3	3.20721360759494	0.324481506849315	-3.30511228142634	0.000213948440869894	0.00353568242368609
MS4A8	5.59443797468354	1.19861746575342	-2.22262190173042	0.00580026435774446	0.0314543331649113
LRRC15	1.94737943037975	4.79559349315068	1.30017536302317	0.000252213026425286	0.00392285899924765
CAPN13	10.3495186708861	4.74056746575342	-1.12643200209826	0.0029610142242787	0.020372710272801
HOXB8	26.7363696202532	8.10296917808219	-1.72228102537033	6.41162962243393e-07	7.47791584120728e-05
IL12A	3.30494493670886	0.911361643835616	-1.85853067662323	7.76530990945309e-11	1.98481321285621e-07
ACSM3	2.50511044303797	1.1265397260274	-1.15297601973037	2.88920303320757e-07	4.43088177172713e-05
TDGF1	1.75993259493671	0.85733904109589	-1.03758242822585	0.000124430114379126	0.00243711396439116
BCL2	6.54205443037975	3.22245410958904	-1.02158394923778	0.000410371658642642	0.00551574036541942
WDR38	3.4468503164557	0.699796917808219	-2.30027043384461	0.000563816739684331	0.00672931138419178
CCDC170	2.29959905063291	0.730280136986301	-1.65486044415056	0.000480260469094645	0.00605199223832003
CCDC151	2.1627332278481	0.842840068493151	-1.35952491409397	0.00483767829524298	0.0278703914027207
CAMP	7.48507341772152	1.65777431506849	-2.17476885151723	0.00939853686511006	0.0432921269717567
LRRN1	9.42623734177215	4.189625	-1.1698608885442	0.00236828794066875	0.0174877892770334
NME5	2.04392721518987	0.337169178082192	-2.59979925724744	0.000411269254331513	0.0055188683367713
ATP2A3	40.4001591772152	20.1175400684932	-1.00590707108802	3.49277696827238e-06	0.000228911228997544
ALKAL2	3.8425914556962	0.762632876712329	-2.33301896586404	0.00393953553851899	0.024631097705908
C5orf49	8.29687658227848	1.41783869863014	-2.54887491319272	1.11112019822731e-05	0.000486310442269999
HOXB-AS3	9.78760348101266	4.32949383561644	-1.17675728736236	3.03732388943708e-05	0.000950663125256689
DYDC2	2.58443512658228	0.62817294520548	-2.04061527483069	1.6685355129292e-05	0.000634934212522761
RAB36	10.8158205696203	4.70480239726027	-1.20093708733667	5.97264949972297e-07	7.18020000686428e-05
NHLH2	0.83465664556962	1.67664349315068	1.00632121912559	0.00164464472097652	0.0136780213887722
LINC01983	2.88018734177215	1.18541678082192	-1.28076826918268	0.0108731115277576	0.0478608157416259
SLC4A4	4.3495667721519	1.08387705479452	-2.00467059234195	0.00205536054049896	0.0158956173722098
TM4SF19	1.43823797468354	3.19205239726027	1.1501819257773	2.00186787680264e-07	3.69887298296931e-05
MIR210	3.77682816455696	8.25493116438356	1.12808103839095	1.69259634388555e-10	2.88418416998098e-07
RSPH4A	2.78235221518987	0.460715068493151	-2.59435837107156	4.80618150562355e-08	1.31620713518291e-05
CRNN	33.718296835443	91.2413982876712	1.4361568910206	0.000108283855167718	0.0022141882704695
CD36	3.3480579113924	9.82278424657534	1.5528075288248	1.37635364209731e-05	0.000567412888580762
VTCN1	40.2147278481013	14.8266821917808	-1.43952815868531	0.000379099256824487	0.00523779289086341
TMEM231	4.95515981012658	2.21006164383562	-1.16484497654112	5.17258009305041e-08	1.34941740163024e-05
IGFL2	1.59858164556962	6.33491232876712	1.98653222365	0.00370923528216928	0.0237616755335468
AL031710.1	1.61463259493671	0.39417397260274	-2.03430149794572	0.000762879439687877	0.0083270598484365
AC025154.2	12.1984642405063	4.64692602739726	-1.3923509426821	5.11962016673034e-05	0.00136424829083024
PNMA3	2.70849430379747	1.32539726027397	-1.03106621435915	0.00891698097487946	0.0417305596178735
SPDEF	81.9464351265823	33.1842445205479	-1.30418275996551	0.000426893278914181	0.00563767661196891
TRAV30	3.17486803797468	0.969804794520548	-1.71093033687206	0.00957328953306748	0.0437864504262222
IGFL1P1	5.59028797468354	13.5944780821918	1.28202625641846	0.00188932199199015	0.0148816857057837
NBEA	2.92555886075949	1.12298082191781	-1.38137895490147	0.00125923067368203	0.0115985773610974
AC080129.1	0.888603164556962	2.47558493150685	1.47815826133067	1.73297454027357e-05	0.000649801896079107
PREX2	1.57675727848101	0.686647945205479	-1.1993180907269	0.00306988087144721	0.0208871752637597
GNAZ	5.52080759493671	2.5755198630137	-1.10001565629158	1.7257525685647e-06	0.000141530167869028
PLEKHS1	32.3543727848101	7.01295239726027	-2.20586686931659	8.14726350343459e-06	0.00039540010471099
PNLIPRP3	1.17509778481013	4.69595342465753	1.99863728511567	0.00123767792861104	0.0114897268239582
AC091563.1	14.6427515822785	5.11435445205479	-1.5175626264906	6.29375288748015e-05	0.0015461443398491
NXNL2	2.86303101265823	0.890619520547945	-1.68466215970117	0.00797576359211475	0.0386955127436506
C4BPB	13.897635443038	4.71304143835616	-1.56010917122325	0.000113128675452206	0.00228041554391378
HOXB5	21.1174481012658	8.62991780821918	-1.29101678115025	2.81987266501449e-07	4.412812978639e-05
SLC13A5	0.724758544303797	1.54136061643836	1.08863209232149	0.000128608768408301	0.00248719302939433
TEKT1	1.88092943037975	0.202565068493151	-3.21498840822851	1.2615536025677e-06	0.000114480390822357
KRT33A	0.970028164556962	2.0122404109589	1.05270413902356	0.0104091852882364	0.0465002230062317
LINC01605	6.54339936708861	13.3258304794521	1.02611321468118	8.24726003142416e-07	8.90704083393809e-05
KRT16P4	1.79831582278481	3.83691883561644	1.0933018359082	0.000131826857930898	0.00251767956815473
AL157931.1	15.3043398734177	1.9180448630137	-2.99623244755993	4.25621684333758e-05	0.0012007921088207
CLDN10	17.254582278481	4.24490890410959	-2.02317404860757	0.00350971281350014	0.0228944941334913
IGKV1D-8	8.49269303797468	3.98201815068493	-1.09272230866457	0.0021679635999443	0.0164268230082736
EREG	2.41973512658228	5.20059657534247	1.10382799517898	0.000244606964394694	0.00384751474337551
IGLV4-69	243.316316139241	72.817720890411	-1.74047157484579	0.00158569304515616	0.0133405180548228
TMPRSS11B	3.88502689873418	12.7114712328767	1.71013452578948	0.00209659886018088	0.0161008713669174
SLC1A6	1.15396202531646	4.13384212328767	1.84088754301898	0.00519368175257928	0.0292080320343072
OTOP3	0.733888607594937	2.73261678082192	1.89665014502164	0.00145834300014089	0.0127490958547949
SLC34A2	80.3050670886076	20.7508886986301	-1.95231789767166	3.56240876640607e-05	0.00107473901795552
SFTPA2	1.81115506329114	0.325170890410959	-2.47764005195257	0.00409805377825059	0.0252299288411285
TCHH	3.05786424050633	8.3982602739726	1.45756614300001	0.000392497304553263	0.00536008303029245
AC011374.1	2.82552721518987	8.57355719178082	1.60137382142713	3.97245043461451e-06	0.000245651209134065
CFAP94	2.23928860759494	0.510530136986301	-2.1329724477895	1.02399799574686e-06	0.000101316343630799
VWA3A	2.58510474683544	0.26007397260274	-3.31322880766116	2.24154032480469e-05	0.000781278691391016
SKAP1	17.7783648734177	8.74631404109589	-1.02337558631838	9.68601679421265e-11	2.1220679079435e-07
ROPN1L	1.72377246835443	0.370423287671233	-2.21832265101402	9.43428241177245e-05	0.0020332510723674
HMGB2P1	1.56178291139241	0.656414383561644	-1.25051517497678	5.70264060701675e-05	0.00144335352331319
AL121761.1	2.20429113924051	5.22598938356164	1.24538940852741	0.00736509315765914	0.0367918790442543
ST6GAL1	41.1709515822785	19.0571787671233	-1.1112922361217	5.28131523692572e-06	0.000294524547176338
MAK	2.24055601265823	0.600934589041096	-1.8985769244264	3.81521655153058e-06	0.000240783701330835
PRAC2	2.80265284810127	0.887131849315068	-1.65957261028644	0.0010975489713335	0.0106397035552279
AC078785.1	4.72984082278481	0.248702054794521	-4.24930129981297	0.00749544274668269	0.0371888693236351
NUS1P2	3.55924810126582	0.68559897260274	-2.37613564835322	0.000462780822254567	0.00589468994194023
PGR	4.35617278481013	0.910743835616438	-2.25794394855638	0.00253804086855911	0.0183428849309651
KRT31	9.44582056962025	28.9848619863014	1.61755158032573	0.00969457956661809	0.0441367989332066
IGKV2OR22-4	3.73132025316456	1.55462157534247	-1.26312274614905	0.0002995997927278	0.00446597892253878
IGKV1-6	100.740254113924	50.0059465753425	-1.01046870357065	0.00326397315599265	0.0218205284744129
PGM5	2.52131044303797	1.09750205479452	-1.19995012394394	0.00694528162869009	0.0354806874086422
SLIT1	2.03845569620253	0.834993835616438	-1.28763914966153	0.00814707224440032	0.0392164155493168
ECEL1P2	2.21345632911392	0.248867808219178	-3.15284937907336	0.00466616869417387	0.0273653396152392
MROH3P	0.904031329113924	2.42520856164384	1.42366414559553	0.00357950156636263	0.0231947454621646
RIBC1	4.74565189873418	2.26247808219178	-1.06870246426876	0.000120010204154637	0.00238713703971497
FABP4	215.670135443038	660.607417808219	1.61496675382907	0.000457273389643924	0.00583954762463706
CCDC173	2.15676930379747	0.464284589041096	-2.21579056907437	2.36283927589895e-08	9.12918417739204e-06
CYP2B7P	16.3730667721519	2.97782294520548	-2.45899469031574	0.00363947990235698	0.0234418579515106
BX571818.1	18.9387189873418	6.48964315068493	-1.54512769507797	0.00174139733665218	0.0141471289039759
POU3F1	3.43507753164557	8.47439691780822	1.30276804035899	0.000215739713107953	0.00355151240981119
DNALI1	20.6557876582278	5.56329075342466	-1.89253566288212	0.000698115301424208	0.0078722766637071
TMC5	28.8246433544304	13.3985921232877	-1.10522134225872	0.00012161899078355	0.0024066436679439
SCUBE3	3.88421265822785	1.49776164383562	-1.37481414029006	0.0039315804752691	0.024631097705908
HEPHL1	7.35672816455696	16.5225907534247	1.16730373103161	8.64527489333943e-05	0.00192150631542396
C2orf50	2.23624651898734	0.421872260273973	-2.40620110350098	9.14598070172468e-07	9.32019948084679e-05
AL353572.4	4.45124398734177	1.87192191780822	-1.24968832379366	0.00063123895750641	0.00731169233558784
SPINK6	52.2347	123.481502739726	1.24121451921847	4.34207548092783e-05	0.00121796449083055
HOXB6	15.3783196202532	6.4369448630137	-1.25644985318181	1.06072412047132e-05	0.000471514930769512
IGKV1-39	16.5129436708861	7.5950654109589	-1.12046302960902	0.00204752351714121	0.0158509947798473
ZBBX	2.0098496835443	0.102261643835616	-4.29675057894906	3.25121234991151e-06	0.000219650187657458
DMRT1	1.41171930379747	0.571530821917808	-1.30455005359872	0.00311285710438735	0.0210581281662481
LINC02381	6.55293291139241	2.92178630136986	-1.1652900978726	0.000493335721347129	0.00615105416469884
EMID1	11.7859151898734	4.9055404109589	-1.26457980737973	0.000199161869280322	0.00336011708171949
MAB21L3	1.2375417721519	2.70419452054795	1.12772170965051	3.3076616634599e-08	1.04260404204062e-05
ARX	3.42823291139241	0.122196575342466	-4.81018937017896	0.00209863901048438	0.016108472404799
PDK4	10.4017743670886	4.13413253424658	-1.33117310346345	0.00969590498979821	0.0441367989332066
FOLR1	50.8389139240506	15.8793160958904	-1.67878443167586	0.00418131701432629	0.0255607773339324
CYP2A13	2.22124272151899	0.262563356164384	-3.08062955873523	0.000591270333912019	0.00696445609898212
IGKV2D-40	18.3185316455696	7.86713493150685	-1.21939363327789	0.00459856697930167	0.0270932090643759
LTF	157.179873734177	57.3779616438356	-1.45384787570017	6.78250009178097e-06	0.000342443467552395
MDH1B	2.29525759493671	0.913615068493151	-1.32899772448625	5.60283849240895e-05	0.00142732775946152
PLA1A	8.14907278481013	3.57257636986301	-1.18967106471906	8.12623759479482e-08	1.80614463411266e-05
CCDC40	2.90262658227848	1.01284075342466	-1.51895162335101	4.54808240490834e-08	1.26817075930317e-05
PGLYRP4	5.61860791139241	11.59945	1.04577176810637	4.5460462010745e-06	0.000266498800601983
AGR3	67.421160443038	18.5654565068493	-1.86058066886703	4.44462341393176e-05	0.00122594864525283
NWD1	3.67985411392405	1.76246917808219	-1.06205054445506	0.000470950749307693	0.00595918400795065
HOXB9	39.9870575949367	14.1246359589041	-1.50131944114725	2.71414296010697e-07	4.33584337877088e-05
UBXN10	7.11231107594937	2.98448493150685	-1.25283645595264	0.00120831470696309	0.0113355137698628
CCDC60	8.13084303797468	3.47536883561644	-1.22623884739015	0.00222358337919119	0.0167499660335033
GNA14	3.41215253164557	1.56113082191781	-1.12809070068412	0.00030498470868517	0.00451739019153859
LINC02635	6.54165284810127	15.6951397260274	1.26259076683184	0.000109197314139452	0.00222904606897041
CERS3	13.9301911392405	28.5024719178082	1.03287199088907	1.192253982101e-05	0.000513606940154521
KRT3	1.34929272151899	3.30856678082192	1.29400303264322	0.00173054006890629	0.0141092836240015
AQP5	187.789691139241	91.2079489726027	-1.04188639828615	1.28897989632203e-05	0.000544567374380018
AC139453.2	2.82951202531646	0.779357534246575	-1.86019603986027	0.000743942355347121	0.00824251538896639
CLPSL1	4.71372405063291	1.98823904109589	-1.24537608424711	0.00367166593433435	0.0236095047249273
HGD	17.5230091772152	8.61255547945206	-1.0247372698266	0.000317447679233127	0.00464539848160232
AC107464.2	3.15002151898734	1.4544352739726	-1.11490258993193	9.11982031238462e-08	1.98450482974598e-05
DRC1	5.3158167721519	0.719729794520548	-2.88476409036098	8.40667470199268e-05	0.00188762464465241
IGLV2-18	45.0475544303797	19.2549339041096	-1.22622061539691	0.000897493865749112	0.00931256151903138
FAM227A	1.47917848101266	0.633269863013699	-1.22390381273939	3.0200754512846e-05	0.000950663125256689
LRRC10B	5.53816075949367	2.2009595890411	-1.33127427556882	0.000747917984724302	0.00825783310052855
PKDCC	38.5424063291139	17.2342832191781	-1.16116534895735	0.000416496001654527	0.00553979417291746
CFAP45	9.04066234177215	3.05274178082192	-1.5663229090765	0.000127240616961639	0.00247320925440266
LINC01833	3.58630094936709	1.33363493150685	-1.42713276100299	0.00316277889671506	0.0213340183476007
OXGR1	2.99108607594937	1.39429726027397	-1.10113125565284	0.00863260330711887	0.0408609889870293
GPR1	1.40702215189873	3.34281506849315	1.24841850198263	2.58258314939537e-05	0.000859143062453957
PCSK1	1.50065664556962	3.37898253424658	1.17099497125632	0.0040808218156797	0.0252216771452788
RNF150	3.75653449367089	1.04408664383562	-1.84716091025603	4.19669094537909e-09	3.34739856241038e-06
DSG1-AS1	0.989746835443038	2.17694246575342	1.13717182456355	0.000165467914569537	0.00295415126640095
CDH6	4.04229082278481	0.813039726027397	-2.31377536938436	0.00387490635822204	0.0243847444313429
ACBD7	9.68298575949367	4.83183698630137	-1.00288019005013	6.4948692533747e-10	7.66194729767341e-07
ALDH1A2	10.2379015822785	3.22844657534247	-1.66500798423886	0.00169572973306227	0.0139665793116053
SPRR5	0.637342405063291	1.86761883561644	1.55105948626327	1.12867631737716e-06	0.000108183625020601
S100A3	21.9141373417722	81.178579109589	1.88923720062943	6.76180105082025e-06	0.000342443467552395
RARRES1	301.474593670886	76.2537753424658	-1.98315575362324	1.65969606921148e-06	0.000138332059333844
C2orf88	14.7337117088608	2.0926948630137	-2.81568704724669	0.00226775168961066	0.0169567235065183
SPEF1	3.03782025316456	0.768248287671233	-1.98339195722072	3.82143440927426e-07	5.42643686116945e-05
IGFL1	69.0053243670886	138.869963013699	1.00895499632282	3.88023185430054e-05	0.00111863162811796
ALOX15B	9.78525569620253	22.3577133561644	1.19209118834902	6.52352613110142e-05	0.00158801264677097
IGHV3-72	25.8950867088608	10.2298640410959	-1.33989141806666	0.010787515487947	0.0476352829032984
PLIN5	2.15110601265823	0.934830136986301	-1.20230247717055	0.000932955320140503	0.00954493461782166
SLC47A1	5.19127974683544	1.93396506849315	-1.42452849661852	0.000225951227424454	0.00365912146122643
TOX3	6.03880253164557	2.64368938356164	-1.19170981829286	0.00348826515939325	0.0228510108895863
TMEM47	14.3784477848101	6.87927979452055	-1.06357849972419	0.00367080422182616	0.0236095047249273
CYSLTR1	1.99027120253165	0.902045547945206	-1.14169284375045	4.25946079289556e-05	0.0012007921088207
LCE3E	4.82521360759494	14.6744965753425	1.60464629531499	1.50145879895468e-07	2.95209899240628e-05
LINC02303	3.46248037974684	0.760778424657534	-2.18625765841587	0.00419684253556565	0.0255813899544653
MASP1	1.76025379746835	0.810056506849315	-1.11968900074059	0.00082787225358866	0.00883526899927926
TTC25	2.98378481012658	0.855417808219178	-1.80244234562452	1.63455831776032e-05	0.000626689659029307
CLGN	13.593482278481	6.58374726027397	-1.04593422333766	7.61086798320081e-07	8.33716224216912e-05
A2ML1	38.0847768987342	93.128129109589	1.29000255149945	5.68927394684128e-06	0.000307221498809013
PADI3	20.6489420886076	54.4026746575342	1.39760971234228	0.0104168392599372	0.0465074672891632
SCGB2A1	306.835	30.9262828767123	-3.31055771021951	0.000599830342024933	0.00703825411269654
DEPTOR	41.9648642405063	14.3970811643836	-1.54340556140213	0.000509219150083691	0.00629789103684152
CRYM	10.0385933544304	2.06822431506849	-2.27909255679122	0.00482780009034086	0.0278703914027207
CCDC74B	3.49726867088608	1.26559794520548	-1.46640946994277	5.5845286684358e-06	0.000304784098431073
SLAMF9	1.18361962025316	6.47902602739726	2.45257143672356	7.23265015868064e-08	1.68060489141707e-05
RGL3	14.4696987341772	7.18586267123288	-1.00980161518173	0.00542874258597058	0.0300886144916678
RSPH1	7.24900917721519	2.50887226027397	-1.53074479791586	9.00965487756671e-06	0.000422585763086496
C9orf116	7.88989113924051	3.91379863013699	-1.01143586539421	9.54356437764727e-06	0.000441719437869797
COLCA1	5.53618924050633	2.63204452054795	-1.0727093664669	0.00682360258150508	0.0350223457797731
HOXB13	13.2264800632911	3.97854863013699	-1.73311503274904	0.00031180516845502	0.00458910178831688
C8orf31	3.6820829113924	1.22143287671233	-1.59194752984021	5.71266818526295e-05	0.00144335352331319
SPINK5	44.8890689873418	125.024527739726	1.47777507575304	3.68748440053157e-05	0.00109172318082147
GJB2	252.060096202532	580.975238013699	1.20470893295253	1.17296189329692e-09	1.1242839747251e-06
MMP13	43.5201370253165	89.8086390410959	1.04517113107716	0.00433209825625996	0.0261152962320293
TEKT2	11.8627424050633	2.25479589041096	-2.39536881954308	1.71454859386723e-06	0.000141530167869028
TRAV27	2.29533860759494	0.619090068493151	-1.89048577451918	0.00989108144748104	0.0447726166111479
DNAJC12	12.5055056962025	5.09522226027397	-1.29534641310961	0.00788367650405181	0.0384188315431009
AL139246.3	5.28550221518987	2.25024863013699	-1.23195614566177	4.98885131501028e-07	6.27123145631128e-05
IVL	80.942842721519	201.419549657534	1.31522829461555	1.03280093951203e-08	6.09193661859865e-06
BPIFB1	247.616450316456	38.435423630137	-2.68759868784357	0.000208911237450885	0.0034786783252408
IGHV3-73	92.8627452531646	26.0273044520548	-1.83507402608512	0.00316747125604031	0.0213340183476007
PGBD5	2.52659525316456	5.16624212328767	1.03192068811303	0.00749546827450798	0.0371888693236351
IGKV1D-39	15.8890939873418	7.9123345890411	-1.00586152328876	0.00178998174091842	0.014425202300959
TMPRSS11BNL	1.1132753164557	2.82148356164384	1.3416435244803	0.00536106991945011	0.0297673310226962
SPRR1A	867.210271835443	1754.57993458904	1.01667192489569	4.99059670545959e-05	0.00133803830550574
PROM1	21.8264417721519	9.9577448630137	-1.13218599966873	6.79996962072779e-06	0.000342443467552395
ELN-AS1	1.92222341772152	0.707392465753425	-1.44219327009374	0.00913246005376179	0.0424091003008429
IGFBP5	148.952883227848	66.2044695205479	-1.16985552657803	0.00594060552697357	0.0319442939557036
SNAP25	1.97748512658228	0.90443904109589	-1.12857166963244	0.00231748656891717	0.0172851865388914
FAM166C	2.49733860759494	1.04603767123288	-1.25545663708638	0.00248954336775936	0.0181203783046785
CAPS	101.826831329114	25.2431479452055	-2.01215402322234	3.81511398173275e-05	0.00111021988660063
ASRGL1	20.3773797468354	6.77570856164384	-1.58852482493864	1.63846765229989e-08	7.51375165032871e-06
C1orf194	8.23497753164557	1.2136198630137	-2.76244811057971	0.000557039113944242	0.0066844693673309
SPINK7	3.55259841772152	22.8176962328767	2.68320661648819	3.55555949166189e-06	0.000231051103237825
AL356867.1	3.04887025316456	7.12377191780822	1.22436656959005	1.03818376553913e-05	0.000471052846991364
GLRB	5.32478987341772	2.44010650684932	-1.12578047435027	0.00275384290601494	0.0194355572231203
C6orf118	1.94542436708861	0.177502054794521	-3.45417726255095	6.81046280669538e-06	0.000342443467552395
TNNC1	25.6044974683544	6.56257979452055	-1.96406227939086	0.000961653050671502	0.00971535651192237
ZMYND10	10.1834284810127	2.52857465753425	-2.0098270784811	2.09574348308352e-06	0.00016150915606316
AC008514.1	3.3328835443038	0.729282191780822	-2.19222183780708	3.66896649601168e-06	0.000233474150136245
GAST	4.00342753164557	11.6550397260274	1.54164632538579	0.000338121157307017	0.00483715118326531
AC010547.2	2.22194778481013	0.588915068493151	-1.91569342101023	0.00018003262548873	0.0031203184697619
AL023754.2	0.587203797468354	10.5859154109589	4.17214092256752	1.0102885019691e-05	0.000462501028841735
BMPR1B	6.39225759493671	2.75824726027397	-1.2125737555229	0.000473262100320463	0.0059834687308447
FENDRR	1.44172911392405	0.696038356164384	-1.05056140737765	0.0108759294021912	0.0478608157416259
KLHL14	3.55663955696203	1.30417808219178	-1.44737389439486	0.000103654659434136	0.00214802687781205
AC011298.1	2.13961803797468	0.962894520547945	-1.15190359838834	0.000103787683650152	0.00214802687781205
IGF1	1.90770569620253	0.544706849315069	-1.80828670909715	0.0019497400926548	0.0152713044233677
ASCL1	1.74131993670886	0.357028082191781	-2.28607183740786	0.00403000083967986	0.0250352230758155
CLPSL2	1.46498006329114	0.563117808219178	-1.37937235036874	0.000454755064028209	0.00583038920343124
TMEM211	3.12660759493671	1.24179554794521	-1.33217050059772	0.00194443235552808	0.0152375138499635
C9orf152	16.5983148734177	7.71854452054794	-1.10463605043788	0.000849469621998168	0.00896690890018496
SPAG8	2.6392246835443	0.841634931506849	-1.6488476868921	2.48145125678955e-08	9.12918417739204e-06
SLC26A4	1.91867753164557	0.538440410958904	-1.83325366490957	0.000529417641596791	0.00646429056650349
MUC16	15.6881537974684	7.14735102739726	-1.13419503393304	0.00132993809168379	0.0120329973888275
KPRP	0.594061392405063	2.3454897260274	1.98120524434548	2.92810285976498e-07	4.44607776805502e-05
PIFO	6.4613996835443	1.3554154109589	-2.2531116387758	0.00110752544083032	0.0106960341948432
VNN2	11.2024015822785	4.74294109589041	-1.23995419552669	0.00032557587103666	0.00470596753837721
