# Supplementary material for: Angiogenesis-related lncRNAs index: A predictor for CESC prognosis, immunotherapy efficacy, and chemosensitivity
Source: J Cancer. 2024 Apr 8;15(10):3095–113. doi: 10.7150/jca.94332 (PMC11064265; doi:10.7150/jca.94332)
Supplement: Supplementary file 1 — Supplementary tables. [file jcav15p3095s1.zip › Supplementary Files/Supplementary Table 5.xlsx]

## Sheet: Sheet1
id	logFC	AveExpr	t	P.Value	adj.P.Val	B
KEGG_BETA_ALANINE_METABOLISM	-0.112032	-0.0396169	-4.16212	4.08012e-05	0.00425718	1.9221
KEGG_TAURINE_AND_HYPOTAURINE_METABOLISM	-0.138318	-0.0418758	-4.13432	4.57761e-05	0.00425718	1.82074
KEGG_FRUCTOSE_AND_MANNOSE_METABOLISM	0.112773	-0.0386712	3.82255	0.00015937	0.00942674	0.725754
KEGG_GLYCOSPHINGOLIPID_BIOSYNTHESIS_GANGLIO_SERIES	-0.125844	-0.0511215	-3.76003	0.000202725	0.00942674	0.515499
KEGG_GLYCOLYSIS_GLUCONEOGENESIS	0.0952752	-0.021531	3.54156	0.000458291	0.0170484	-0.194438
KEGG_STEROID_BIOSYNTHESIS	0.137317	-0.0336091	3.40633	0.000744425	0.0217947	-0.614359
KEGG_ALLOGRAFT_REJECTION	-0.189091	-0.0251379	-3.33099	0.000968981	0.0217947	-0.841737
KEGG_GLYCINE_SERINE_AND_THREONINE_METABOLISM	-0.0910485	-0.0336173	-3.31141	0.00103691	0.0217947	-0.900068
KEGG_ASTHMA	-0.160849	-0.0305096	-3.24747	0.00129077	0.0217947	-1.08832
KEGG_HISTIDINE_METABOLISM	-0.0781752	-0.0379773	-3.24052	0.0013216	0.0217947	-1.10858
KEGG_GALACTOSE_METABOLISM	0.0967646	-0.0223993	3.22238	0.00140529	0.0217947	-1.16126
KEGG_TYPE_I_DIABETES_MELLITUS	-0.165046	-0.025894	-3.22221	0.00140611	0.0217947	-1.16176
KEGG_INTESTINAL_IMMUNE_NETWORK_FOR_IGA_PRODUCTION	-0.140827	-0.0266562	-3.04803	0.0025	0.033127	-1.6535
KEGG_BLADDER_CANCER	0.0865105	-0.0312649	3.03432	0.002613	0.033127	-1.69112
KEGG_AUTOIMMUNE_THYROID_DISEASE	-0.138318	-0.0057585	-3.0168	0.00276422	0.033127	-1.73896
KEGG_ANTIGEN_PROCESSING_AND_PRESENTATION	-0.124	-0.0175505	-3.00729	0.00284963	0.033127	-1.76481
KEGG_PRIMARY_IMMUNODEFICIENCY	-0.146348	-0.0298858	-2.95484	0.00336586	0.0368265	-1.90607
KEGG_LIMONENE_AND_PINENE_DEGRADATION	-0.102362	-0.0538836	-2.81986	0.00511102	0.0517318	-2.25876
KEGG_STEROID_HORMONE_BIOSYNTHESIS	0.0672044	0.029337	2.80886	0.00528443	0.0517318	-2.28682
KEGG_BUTANOATE_METABOLISM	-0.0801055	-0.03777	-2.75571	0.00619981	0.0576583	-2.42092
KEGG_RENAL_CELL_CARCINOMA	0.089583	-0.033719	2.66536	0.00808978	0.069772	-2.64329
KEGG_SELENOAMINO_ACID_METABOLISM	-0.0950194	-0.0491856	-2.64956	0.00846911	0.069772	-2.68146
KEGG_GRAFT_VERSUS_HOST_DISEASE	-0.145646	-0.00938935	-2.62352	0.00912909	0.069772	-2.74387
KEGG_OTHER_GLYCAN_DEGRADATION	-0.112126	-0.0320453	-2.61909	0.00924597	0.069772	-2.75444
KEGG_ECM_RECEPTOR_INTERACTION	0.097324	-0.0358737	2.61414	0.00937796	0.069772	-2.76622
KEGG_GLYCOSPHINGOLIPID_BIOSYNTHESIS_GLOBO_SERIES	-0.0811455	-0.0425344	-2.56767	0.0107026	0.0765651	-2.87577
KEGG_TRYPTOPHAN_METABOLISM	-0.0579101	-0.0223856	-2.5421	0.0115008	0.0792276	-2.93526
KEGG_HEDGEHOG_SIGNALING_PATHWAY	0.0640009	-0.0231775	2.49666	0.0130511	0.0866963	-3.03957
KEGG_AMINO_SUGAR_AND_NUCLEOTIDE_SUGAR_METABOLISM	0.0683806	-0.0392217	2.45452	0.0146517	0.093973	-3.13468
KEGG_FATTY_ACID_METABOLISM	-0.0689333	-0.0425305	-2.42165	0.0160187	0.0993157	-3.2078
KEGG_ERBB_SIGNALING_PATHWAY	0.0730654	-0.0273627	2.39501	0.0172081	0.103248	-3.26637
KEGG_STARCH_AND_SUCROSE_METABOLISM	0.0520425	0.0163685	2.33757	0.0200397	0.116481	-3.39049
KEGG_PROTEIN_EXPORT	-0.0939152	-0.0531447	-2.31397	0.0213171	0.116997	-3.44067
KEGG_FOCAL_ADHESION	0.0732553	-0.0369698	2.31272	0.0213866	0.116997	-3.44331
KEGG_TERPENOID_BACKBONE_BIOSYNTHESIS	0.0982631	-0.0382158	2.29832	0.022203	0.117993	-3.47367
KEGG_PENTOSE_PHOSPHATE_PATHWAY	0.0767073	-0.0317455	2.28686	0.0228719	0.118171	-3.49769
KEGG_AXON_GUIDANCE	0.0543076	-0.0230415	2.12881	0.0340511	0.168556	-3.81718
KEGG_GLYCOSAMINOGLYCAN_BIOSYNTHESIS_KERATAN_SULFATE	-0.0741935	-0.0556409	-2.11383	0.0353207	0.168556	-3.8463
KEGG_DRUG_METABOLISM_OTHER_ENZYMES	0.0488594	0.0186329	2.106	0.036001	0.168556	-3.86146
KEGG_N_GLYCAN_BIOSYNTHESIS	-0.0791218	-0.0485184	-2.10318	0.0362486	0.168556	-3.8669
KEGG_BASAL_CELL_CARCINOMA	0.0521825	-0.0366614	2.04656	0.0415373	0.181461	-3.97468
KEGG_TGF_BETA_SIGNALING_PATHWAY	0.0587882	-0.0386318	2.03244	0.0429537	0.181461	-4.00111
KEGG_PATHOGENIC_ESCHERICHIA_COLI_INFECTION	0.0575259	-0.0386967	2.02961	0.0432422	0.181461	-4.00638
KEGG_GNRH_SIGNALING_PATHWAY	0.0497518	-0.0290031	2.02635	0.0435775	0.181461	-4.01246
KEGG_GLIOMA	0.0599012	-0.0376003	2.02321	0.0439017	0.181461	-4.01829
