# Supplementary material for: Angiogenesis-related lncRNAs index: A predictor for CESC prognosis, immunotherapy efficacy, and chemosensitivity
Source: J Cancer. 2024 Apr 8;15(10):3095–113. doi: 10.7150/jca.94332 (PMC11064265; doi:10.7150/jca.94332)
Supplement: Supplementary file 1 — Supplementary tables. [file jcav15p3095s1.zip › Supplementary Files/Supplementary Table S6.xlsx]

ID	Description	setSize	enrichmentScore	NES	pvalue	p.adjust	qvalue	rank	leading_edge	core_enrichment
KEGG_SYSTEMIC_LUPUS_ERYTHEMATOSUS	KEGG_SYSTEMIC_LUPUS_ERYTHEMATOSUS	102	-0.563855036001244	-1.69011712928997	0.000435715863729216	0.0740716968339668	0.0678799450862358	7126	tags=70%, list=32%, signal=47%	CD86/C1S/H4-16/H3C12/CD40/H3C13/SNRPD3/H4C4/H2BC10/H4C11/H2BC14/C1QC/H4C5/H3-3A/H2BC5/C2/H2AC14/H2AZ1/CD80/H2BC21/C1QA/C1QB/H2BC4/FCGR3A/H2AC12/C5/H2BC9/HLA-DQA2/H2AC16/H2AC11/CD40LG/H2AC6/H2BC15/H2BC12/CD28/FCGR3B/H2BC13/H3C1/H2BC6/H3C8/H2AC13/H4C12/H3C2/H3C3/H4C9/CTSG/H3C7/H3C10/HLA-DOB/HLA-DPA1/IFNG/HLA-DQB1/HLA-DPB1/H4C3/H2BC11/HLA-DQA1/H4C8/HLA-DRA/C3/HLA-DRB1/C4B/C4A/HLA-DMA/C7/H2AC4/H2BC17…
KEGG_PENTOSE_AND_GLUCURONATE_INTERCONVERSIONS	KEGG_PENTOSE_AND_GLUCURONATE_INTERCONVERSIONS	16	0.788886027363472	1.96120167759341	0.00254816732308812	0.123608660153256	0.113276047694625	623	tags=31%, list=3%, signal=30%	UGT2A3/UGT1A10/UGT2B17/UGT2B15/UGT2B7
KEGG_STEROID_HORMONE_BIOSYNTHESIS	KEGG_STEROID_HORMONE_BIOSYNTHESIS	28	0.689151816251563	1.86326729988609	0.00311881110800784	0.123608660153256	0.113276047694625	1807	tags=39%, list=8%, signal=36%	UGT2A3/UGT1A10/UGT2B17/UGT2B15/UGT2B7/HSD17B1/SULT2B1/CYP11A1/AKR1C3/HSD17B2/CYP7B1
KEGG_TYROSINE_METABOLISM	KEGG_TYROSINE_METABOLISM	34	0.65084180013071	1.80877871434331	0.00451691335023943	0.123608660153256	0.113276047694625	1019	tags=21%, list=5%, signal=20%	PNMT/ADH1B/DDC/HPD/TH/ALDH1A3/ALDH3B2
KEGG_PPAR_SIGNALING_PATHWAY	KEGG_PPAR_SIGNALING_PATHWAY	57	0.578443428372032	1.73997960686928	0.00375721942564552	0.123608660153256	0.113276047694625	701	tags=19%, list=3%, signal=19%	FABP1/HMGCS2/FABP4/CD36/PLIN1/MMP1/PCK1/APOA2/OLR1/ANGPTL4/FABP5
KEGG_ALLOGRAFT_REJECTION	KEGG_ALLOGRAFT_REJECTION	31	-0.683133241941482	-1.69801618037881	0.00441927782031945	0.123608660153256	0.113276047694625	4831	tags=81%, list=22%, signal=63%	HLA-DQA2/HLA-E/CD40LG/HLA-A/FAS/HLA-G/CD28/HLA-C/HLA-B/GZMB/HLA-DOB/HLA-DPA1/IFNG/HLA-DQB1/HLA-DPB1/FASLG/HLA-DQA1/HLA-DRA/HLA-DRB1/PRF1/HLA-DMA/HLA-DRB5/HLA-DMB/HLA-DOA/IL12A
KEGG_CARDIAC_MUSCLE_CONTRACTION	KEGG_CARDIAC_MUSCLE_CONTRACTION	58	-0.581914820353262	-1.61265027721022	0.00508976835925173	0.123608660153256	0.113276047694625	2181	tags=21%, list=10%, signal=19%	SLC8A1/CACNA1D/CACNG4/CACNA1F/CACNA2D2/CACNB1/ATP1B2/COX4I2/ATP1A2/ACTC1/TNNC1/CACNG6
KEGG_COMPLEMENT_AND_COAGULATION_CASCADES	KEGG_COMPLEMENT_AND_COAGULATION_CASCADES	54	-0.575242895338068	-1.56945184761497	0.0062634328908584	0.133097948930741	0.1219721141904	1568	tags=28%, list=7%, signal=26%	C3/C4B/CFI/C4A/C7/C8G/CD55/FGG/MASP1/SERPINA5/F5/CR2/C4BPB/FGB/C4BPA
KEGG_METABOLISM_OF_XENOBIOTICS_BY_CYTOCHROME_P450	KEGG_METABOLISM_OF_XENOBIOTICS_BY_CYTOCHROME_P450	44	0.583200739401674	1.66514292847377	0.00889637538192861	0.168042646103096	0.153995737605314	2197	tags=32%, list=10%, signal=29%	UGT2A3/UGT1A10/ADH1B/CYP2B6/UGT2B17/GSTA1/UGT2B15/UGT2B7/ALDH1A3/ALDH3B2/AKR1C3/GSTA4/GSTM1/ADH7
KEGG_ALDOSTERONE_REGULATED_SODIUM_REABSORPTION	KEGG_ALDOSTERONE_REGULATED_SODIUM_REABSORPTION	35	-0.632610448267227	-1.59541737656238	0.0113503721187541	0.192956326018819	0.176826849850063	4918	tags=54%, list=22%, signal=42%	HSD11B1/SCNN1B/PIK3R1/PIK3R5/SCNN1A/PIK3CG/PIK3R3/HSD11B2/PRKCA/INSR/SLC9A3R2/PRKCB/NR3C2/SCNN1G/ATP1B2/ATP1A2/IGF1/PRKCG/IRS4
KEGG_PENTOSE_PHOSPHATE_PATHWAY	KEGG_PENTOSE_PHOSPHATE_PATHWAY	23	0.668326435208847	1.77032718899317	0.014424800588844	0.210765096867327	0.193146961835073	1593	tags=22%, list=7%, signal=20%	ALDOB/TKTL1/PGM2/ALDOC/ALDOA
KEGG_LONG_TERM_DEPRESSION	KEGG_LONG_TERM_DEPRESSION	53	-0.549262349377776	-1.49575155674205	0.0148775362494583	0.210765096867327	0.193146961835073	2737	tags=25%, list=12%, signal=22%	PRKCA/PLA2G10/GNAO1/PLCB1/PLCB4/GUCY1A1/PRKCB/GUCY1B1/PLA2G2D/GNAZ/IGF1/PRKCG/PLA2G2A
KEGG_STARCH_AND_SUCROSE_METABOLISM	KEGG_STARCH_AND_SUCROSE_METABOLISM	32	0.604640668958715	1.67126915661208	0.0185507003091371	0.2307434381626	0.211455286984922	1382	tags=28%, list=6%, signal=26%	SI/UGT2A3/UGT1A10/UGT2B17/UGT2B15/UGT2B7/PYGL/HK2/PGM2
KEGG_GLYCOLYSIS_GLUCONEOGENESIS	KEGG_GLYCOLYSIS_GLUCONEOGENESIS	50	0.528583925775289	1.55534026974519	0.0203597151319941	0.2307434381626	0.211455286984922	3424	tags=40%, list=16%, signal=34%	ALDOB/ADH1B/PCK1/ALDH1A3/ALDH3B2/HK2/PGM2/ALDOC/LDHA/ALDOA/PGAM1/ADH7/ALDH3A1/PGK1/ENO1/GPI/HK1/GAPDH/PFKL/ENO2
KEGG_VASCULAR_SMOOTH_MUSCLE_CONTRACTION	KEGG_VASCULAR_SMOOTH_MUSCLE_CONTRACTION	97	-0.495818769548489	-1.46991601874276	0.0200206531850154	0.2307434381626	0.211455286984922	3396	tags=26%, list=15%, signal=22%	NPR2/AVPR1A/ADCY4/RAMP3/RAMP2/PRKCA/PLA2G10/PLCB1/RAMP1/PPP1R12B/PLCB4/GUCY1A1/PRKCB/CACNA1D/CACNA1F/ACTG2/GUCY1B1/ADCY5/MYH11/ADRA1B/PLA2G2D/NPR1/PRKCG/PLA2G2A/ADCY2
KEGG_VIRAL_MYOCARDITIS	KEGG_VIRAL_MYOCARDITIS	60	-0.531894207531946	-1.47011321309604	0.0229521849075269	0.243866964642473	0.223481800415393	5573	tags=50%, list=25%, signal=37%	CD80/HLA-F/SGCD/HLA-DQA2/HLA-E/CD40LG/HLA-A/HLA-G/CD28/DMD/HLA-C/HLA-B/MYH3/ITGAL/HLA-DOB/HLA-DPA1/HLA-DQB1/LAMA2/HLA-DPB1/SGCG/HLA-DQA1/HLA-DRA/HLA-DRB1/PRF1/HLA-DMA/HLA-DRB5/HLA-DMB/MYH11/HLA-DOA/CD55
KEGG_GAP_JUNCTION	KEGG_GAP_JUNCTION	75	-0.521325648259401	-1.49365262289711	0.0256842598500792	0.256842598500792	0.235372783765432	2737	tags=21%, list=12%, signal=19%	PRKCA/PLCB1/PDGFC/PLCB4/HTR2B/GUCY1A1/ADRB1/PRKCB/GUCY1B1/ADCY5/DRD2/EGF/PRKCG/ADCY2/TUBA3D/TUBA3E
KEGG_O_GLYCAN_BIOSYNTHESIS	KEGG_O_GLYCAN_BIOSYNTHESIS	25	-0.633966913638525	-1.51425360038361	0.0303390011277783	0.28653501065124	0.262583167655625	5234	tags=48%, list=24%, signal=37%	B4GALT5/ST3GAL2/B3GNT6/GCNT3/GALNT6/GCNT1/GALNT12/GALNT7/ST6GALNAC1/GALNT16/GALNT17/GALNTL6
KEGG_CELL_ADHESION_MOLECULES_CAMS	KEGG_CELL_ADHESION_MOLECULES_CAMS	118	-0.463219380202171	-1.41777416178809	0.0331632653061225	0.29672395273899	0.271920402510035	5573	tags=52%, list=25%, signal=39%	CD80/CD22/HLA-F/CLDN16/ITGB8/ITGA9/NEO1/CLDN2/HLA-DQA2/CD34/SPN/HLA-E/CD40LG/HLA-A/HLA-G/ESAM/CD28/SDC3/ICAM3/CD226/HLA-C/ICOS/CD6/SDC2/SELL/SELPLG/PTPRC/SELP/HLA-B/ICAM2/JAM2/NCAM1/CTLA4/ITGAL/HLA-DOB/HLA-DPA1/HLA-DQB1/PDCD1/HLA-DPB1/ITGA8/CD2/CDH2/HLA-DQA1/HLA-DRA/NRXN2/HLA-DRB1/NLGN3/NLGN4X/HLA-DMA/CLDN3/HLA-DRB5/CD8B/HLA-DMB/CLDN9/SELE/HLA-DOA/CD8A/VCAM1/CLDN11/CLDN10/CLDN6
KEGG_PORPHYRIN_AND_CHLOROPHYLL_METABOLISM	KEGG_PORPHYRIN_AND_CHLOROPHYLL_METABOLISM	28	0.569476062188911	1.53969865524836	0.0378664670681308	0.297032298467238	0.272202973208367	1333	tags=21%, list=6%, signal=20%	UGT2A3/UGT1A10/UGT2B17/UGT2B15/UGT2B7/FTH1
KEGG_ASTHMA	KEGG_ASTHMA	20	-0.657620470768516	-1.51501398294706	0.0384394739192897	0.297032298467238	0.272202973208367	3014	tags=60%, list=14%, signal=52%	FCER1A/HLA-DOB/HLA-DPA1/HLA-DQB1/HLA-DPB1/HLA-DQA1/HLA-DRA/HLA-DRB1/HLA-DMA/HLA-DRB5/HLA-DMB/HLA-DOA
KEGG_DILATED_CARDIOMYOPATHY	KEGG_DILATED_CARDIOMYOPATHY	73	-0.500087426293055	-1.42661397492329	0.03601108033241	0.297032298467238	0.272202973208367	2407	tags=26%, list=11%, signal=23%	LAMA2/ITGA8/SLC8A1/ADRB1/ITGB3/CACNA1D/SGCG/CACNG4/CACNA1F/CACNA2D2/ADCY5/CACNB1/ITGA2B/DES/ACTC1/IGF1/TNNC1/CACNG6/ADCY2
